# Supplementary material for: Alien plant species on roadsides of the northwestern Patagonian steppe (Argentina)
Source: PLoS One. 2021 Feb 11;16(2):e0246657. doi: 10.1371/journal.pone.0246657 (PMC7877596; doi:10.1371/journal.pone.0246657)
Supplement: S1 File — (XLSX) [file pone.0246657.s001.xlsx]

## Sheet: SeedBankDensity
Seed number	Species origin	Soil sample	Sampling point	Type of plot
4	exotic	1	point1	RS
7	exotic	2	point1	RS
5	exotic	3	point1	RS
0	exotic	4	point1	RS
0	exotic	5	point1	RS
0	exotic	6	point1	RS
0	exotic	7	point1	RS
16	exotic	8	point1	RS
2	exotic	9	point1	RS
3	exotic	10	point1	RS
10	exotic	1	point2	RS
4	exotic	2	point2	RS
3	exotic	3	point2	RS
6	exotic	4	point2	RS
21	exotic	5	point2	RS
0	exotic	6	point2	RS
4	exotic	7	point2	RS
4	exotic	8	point2	RS
2	exotic	9	point2	RS
6	exotic	10	point2	RS
2	exotic	1	point3	RS
4	exotic	2	point3	RS
17	exotic	3	point3	RS
4	exotic	4	point3	RS
4	exotic	5	point3	RS
8	exotic	6	point3	RS
10	exotic	7	point3	RS
6	exotic	8	point3	RS
65	exotic	9	point3	RS
1	exotic	10	point3	RS
4	exotic	1	point1	RA
4	exotic	2	point1	RA
39	exotic	3	point1	RA
17	exotic	4	point1	RA
0	exotic	5	point1	RA
3	exotic	6	point1	RA
40	exotic	7	point1	RA
13	exotic	8	point1	RA
13	exotic	9	point1	RA
3	exotic	10	point1	RA
14	exotic	1	point2	RA
30	exotic	2	point2	RA
5	exotic	3	point2	RA
5	exotic	4	point2	RA
10	exotic	5	point2	RA
3	exotic	6	point2	RA
9	exotic	7	point2	RA
2	exotic	8	point2	RA
3	exotic	9	point2	RA
24	exotic	10	point2	RA
16	exotic	1	point3	RA
1	exotic	2	point3	RA
0	exotic	3	point3	RA
32	exotic	4	point3	RA
1	exotic	5	point3	RA
0	exotic	6	point3	RA
2	exotic	7	point3	RA
0	exotic	8	point3	RA
1	exotic	9	point3	RA
2	exotic	10	point3	RA
5	native	1	point1	RS
5	native	2	point1	RS
5	native	3	point1	RS
0	native	4	point1	RS
1	native	5	point1	RS
4	native	6	point1	RS
0	native	7	point1	RS
2	native	8	point1	RS
4	native	9	point1	RS
2	native	10	point1	RS
0	native	1	point2	RS
0	native	2	point2	RS
0	native	3	point2	RS
4	native	4	point2	RS
8	native	5	point2	RS
0	native	6	point2	RS
1	native	7	point2	RS
0	native	8	point2	RS
4	native	9	point2	RS
1	native	10	point2	RS
0	native	1	point3	RS
6	native	2	point3	RS
3	native	3	point3	RS
2	native	4	point3	RS
2	native	5	point3	RS
1	native	6	point3	RS
2	native	7	point3	RS
3	native	8	point3	RS
6	native	9	point3	RS
0	native	10	point3	RS
0	native	1	point1	RA
0	native	2	point1	RA
1	native	3	point1	RA
2	native	4	point1	RA
0	native	5	point1	RA
1	native	6	point1	RA
0	native	7	point1	RA
0	native	8	point1	RA
1	native	9	point1	RA
0	native	10	point1	RA
8	native	1	point2	RA
8	native	2	point2	RA
4	native	3	point2	RA
5	native	4	point2	RA
4	native	5	point2	RA
5	native	6	point2	RA
28	native	7	point2	RA
6	native	8	point2	RA
8	native	9	point2	RA
24	native	10	point2	RA
0	native	1	point3	RA
0	native	2	point3	RA
0	native	3	point3	RA
0	native	4	point3	RA
0	native	5	point3	RA
0	native	6	point3	RA
0	native	7	point3	RA
1	native	8	point3	RA
1	native	9	point3	RA
1	native	10	point3	RA

## Sheet: SeedBankRichness
Seed number	Species origin	Soil sample	Type of plot	Sampling point
2	exotic	1	RS	point1
4	exotic	2	RS	point1
2	exotic	3	RS	point1
0	exotic	4	RS	point1
0	exotic	5	RS	point1
0	exotic	6	RS	point1
0	exotic	7	RS	point1
3	exotic	8	RS	point1
2	exotic	9	RS	point1
2	exotic	10	RS	point1
3	exotic	1	RS	point2
1	exotic	2	RS	point2
3	exotic	3	RS	point2
2	exotic	4	RS	point2
2	exotic	5	RS	point2
0	exotic	6	RS	point2
1	exotic	7	RS	point2
3	exotic	8	RS	point2
1	exotic	9	RS	point2
2	exotic	10	RS	point2
2	exotic	1	RS	point3
2	exotic	2	RS	point3
3	exotic	3	RS	point3
4	exotic	4	RS	point3
4	exotic	5	RS	point3
3	exotic	6	RS	point3
2	exotic	7	RS	point3
3	exotic	8	RS	point3
4	exotic	9	RS	point3
1	exotic	10	RS	point3
1	exotic	1	RA	point1
2	exotic	2	RA	point1
2	exotic	3	RA	point1
3	exotic	4	RA	point1
0	exotic	5	RA	point1
2	exotic	6	RA	point1
3	exotic	7	RA	point1
1	exotic	8	RA	point1
3	exotic	9	RA	point1
1	exotic	10	RA	point1
4	exotic	1	RA	point2
3	exotic	2	RA	point2
2	exotic	3	RA	point2
1	exotic	4	RA	point2
3	exotic	5	RA	point2
2	exotic	6	RA	point2
1	exotic	7	RA	point2
2	exotic	8	RA	point2
1	exotic	9	RA	point2
3	exotic	10	RA	point2
2	exotic	1	RA	point3
1	exotic	2	RA	point3
0	exotic	3	RA	point3
1	exotic	4	RA	point3
1	exotic	5	RA	point3
0	exotic	6	RA	point3
2	exotic	7	RA	point3
0	exotic	8	RA	point3
1	exotic	9	RA	point3
1	exotic	10	RA	point3
2	native	1	RS	point1
2	native	2	RS	point1
1	native	3	RS	point1
0	native	4	RS	point1
1	native	5	RS	point1
1	native	6	RS	point1
0	native	7	RS	point1
2	native	8	RS	point1
1	native	9	RS	point1
1	native	10	RS	point1
0	native	1	RS	point2
0	native	2	RS	point2
0	native	3	RS	point2
2	native	4	RS	point2
2	native	5	RS	point2
0	native	6	RS	point2
1	native	7	RS	point2
0	native	8	RS	point2
1	native	9	RS	point2
1	native	10	RS	point2
0	native	1	RS	point3
3	native	2	RS	point3
2	native	3	RS	point3
1	native	4	RS	point3
1	native	5	RS	point3
1	native	6	RS	point3
1	native	7	RS	point3
2	native	8	RS	point3
1	native	9	RS	point3
0	native	10	RS	point3
0	native	1	RA	point1
0	native	2	RA	point1
1	native	3	RA	point1
1	native	4	RA	point1
0	native	5	RA	point1
1	native	6	RA	point1
0	native	7	RA	point1
0	native	8	RA	point1
1	native	9	RA	point1
0	native	10	RA	point1
1	native	1	RA	point2
1	native	2	RA	point2
2	native	3	RA	point2
1	native	4	RA	point2
1	native	5	RA	point2
1	native	6	RA	point2
2	native	7	RA	point2
1	native	8	RA	point2
1	native	9	RA	point2
1	native	10	RA	point2
0	native	1	RA	point3
0	native	2	RA	point3
0	native	3	RA	point3
0	native	4	RA	point3
0	native	5	RA	point3
0	native	6	RA	point3
0	native	7	RA	point3
1	native	8	RA	point3
1	native	9	RA	point3
1	native	10	RA	point3

## Sheet: SeedBankFuntionalGroupDensity
Seed number	Species origin	Funtional groups	Soil sample	Sampling point	Type of plot
3	native	group1	1	point1	RS
4	native	group1	2	point1	RS
5	native	group1	3	point1	RS
0	native	group1	4	point1	RS
1	native	group1	5	point1	RS
4	native	group1	6	point1	RS
0	native	group1	7	point1	RS
1	native	group1	8	point1	RS
4	native	group1	9	point1	RS
2	native	group1	10	point1	RS
0	native	group1	1	point2	RS
0	native	group1	2	point2	RS
0	native	group1	3	point2	RS
0	native	group1	4	point2	RS
7	native	group1	5	point2	RS
0	native	group1	6	point2	RS
1	native	group1	7	point2	RS
0	native	group1	8	point2	RS
4	native	group1	9	point2	RS
1	native	group1	10	point2	RS
0	native	group1	1	point3	RS
5	native	group1	2	point3	RS
0	native	group1	3	point3	RS
2	native	group1	4	point3	RS
2	native	group1	5	point3	RS
1	native	group1	6	point3	RS
0	native	group1	7	point3	RS
1	native	group1	8	point3	RS
6	native	group1	9	point3	RS
0	native	group1	10	point3	RS
0	native	group2	1	point1	RS
1	native	group2	2	point1	RS
0	native	group2	3	point1	RS
0	native	group2	4	point1	RS
0	native	group2	5	point1	RS
0	native	group2	6	point1	RS
0	native	group2	7	point1	RS
0	native	group2	8	point1	RS
0	native	group2	9	point1	RS
0	native	group2	10	point1	RS
0	native	group2	1	point2	RS
0	native	group2	2	point2	RS
0	native	group2	3	point2	RS
3	native	group2	4	point2	RS
0	native	group2	5	point2	RS
0	native	group2	6	point2	RS
0	native	group2	7	point2	RS
0	native	group2	8	point2	RS
0	native	group2	9	point2	RS
0	native	group2	10	point2	RS
0	native	group2	1	point3	RS
1	native	group2	2	point3	RS
3	native	group2	3	point3	RS
0	native	group2	4	point3	RS
0	native	group2	5	point3	RS
0	native	group2	6	point3	RS
2	native	group2	7	point3	RS
2	native	group2	8	point3	RS
0	native	group2	9	point3	RS
0	native	group2	10	point3	RS
2	native	group3	1	point1	RS
0	native	group3	2	point1	RS
0	native	group3	3	point1	RS
0	native	group3	4	point1	RS
0	native	group3	5	point1	RS
0	native	group3	6	point1	RS
0	native	group3	7	point1	RS
1	native	group3	8	point1	RS
0	native	group3	9	point1	RS
0	native	group3	10	point1	RS
0	native	group3	1	point2	RS
0	native	group3	2	point2	RS
0	native	group3	3	point2	RS
1	native	group3	4	point2	RS
1	native	group3	5	point2	RS
0	native	group3	6	point2	RS
0	native	group3	7	point2	RS
0	native	group3	8	point2	RS
0	native	group3	9	point2	RS
0	native	group3	10	point2	RS
0	native	group3	1	point3	RS
0	native	group3	2	point3	RS
0	native	group3	3	point3	RS
0	native	group3	4	point3	RS
0	native	group3	5	point3	RS
0	native	group3	6	point3	RS
0	native	group3	7	point3	RS
0	native	group3	8	point3	RS
0	native	group3	9	point3	RS
0	native	group3	10	point3	RS
3	exotic	group1	1	point1	RS
4	exotic	group1	2	point1	RS
2	exotic	group1	3	point1	RS
0	exotic	group1	4	point1	RS
0	exotic	group1	5	point1	RS
0	exotic	group1	6	point1	RS
0	exotic	group1	7	point1	RS
14	exotic	group1	8	point1	RS
1	exotic	group1	9	point1	RS
2	exotic	group1	10	point1	RS
1	exotic	group1	1	point2	RS
0	exotic	group1	2	point2	RS
2	exotic	group1	3	point2	RS
1	exotic	group1	4	point2	RS
0	exotic	group1	5	point2	RS
0	exotic	group1	6	point2	RS
0	exotic	group1	7	point2	RS
3	exotic	group1	8	point2	RS
0	exotic	group1	9	point2	RS
0	exotic	group1	10	point2	RS
1	exotic	group1	1	point3	RS
2	exotic	group1	2	point3	RS
3	exotic	group1	3	point3	RS
2	exotic	group1	4	point3	RS
3	exotic	group1	5	point3	RS
8	exotic	group1	6	point3	RS
2	exotic	group1	7	point3	RS
2	exotic	group1	8	point3	RS
45	exotic	group1	9	point3	RS
0	exotic	group1	10	point3	RS
1	exotic	group2	1	point1	RS
3	exotic	group2	2	point1	RS
3	exotic	group2	3	point1	RS
0	exotic	group2	4	point1	RS
0	exotic	group2	5	point1	RS
0	exotic	group2	6	point1	RS
0	exotic	group2	7	point1	RS
2	exotic	group2	8	point1	RS
1	exotic	group2	9	point1	RS
1	exotic	group2	10	point1	RS
9	exotic	group2	1	point2	RS
4	exotic	group2	2	point2	RS
1	exotic	group2	3	point2	RS
5	exotic	group2	4	point2	RS
21	exotic	group2	5	point2	RS
0	exotic	group2	6	point2	RS
4	exotic	group2	7	point2	RS
1	exotic	group2	8	point2	RS
2	exotic	group2	9	point2	RS
6	exotic	group2	10	point2	RS
1	exotic	group2	1	point3	RS
2	exotic	group2	2	point3	RS
14	exotic	group2	3	point3	RS
2	exotic	group2	4	point3	RS
1	exotic	group2	5	point3	RS
0	exotic	group2	6	point3	RS
8	exotic	group2	7	point3	RS
4	exotic	group2	8	point3	RS
20	exotic	group2	9	point3	RS
1	exotic	group2	10	point3	RS
0	native	group1	1	point1	RA
0	native	group1	2	point1	RA
1	native	group1	3	point1	RA
2	native	group1	4	point1	RA
0	native	group1	5	point1	RA
0	native	group1	6	point1	RA
0	native	group1	7	point1	RA
0	native	group1	8	point1	RA
0	native	group1	9	point1	RA
0	native	group1	10	point1	RA
8	native	group1	1	point2	RA
8	native	group1	2	point2	RA
3	native	group1	3	point2	RA
5	native	group1	4	point2	RA
4	native	group1	5	point2	RA
5	native	group1	6	point2	RA
28	native	group1	7	point2	RA
6	native	group1	8	point2	RA
8	native	group1	9	point2	RA
24	native	group1	10	point2	RA
0	native	group1	1	point3	RA
0	native	group1	2	point3	RA
0	native	group1	3	point3	RA
0	native	group1	4	point3	RA
0	native	group1	5	point3	RA
0	native	group1	6	point3	RA
0	native	group1	7	point3	RA
0	native	group1	8	point3	RA
0	native	group1	9	point3	RA
1	native	group1	10	point3	RA
0	native	group3	1	point1	RA
0	native	group3	2	point1	RA
0	native	group3	3	point1	RA
0	native	group3	4	point1	RA
0	native	group3	5	point1	RA
1	native	group3	6	point1	RA
0	native	group3	7	point1	RA
0	native	group3	8	point1	RA
1	native	group3	9	point1	RA
0	native	group3	10	point1	RA
0	native	group3	1	point2	RA
0	native	group3	2	point2	RA
1	native	group3	3	point2	RA
0	native	group3	4	point2	RA
0	native	group3	5	point2	RA
0	native	group3	6	point2	RA
0	native	group3	7	point2	RA
0	native	group3	8	point2	RA
0	native	group3	9	point2	RA
0	native	group3	10	point2	RA
0	native	group3	1	point3	RA
0	native	group3	2	point3	RA
0	native	group3	3	point3	RA
0	native	group3	4	point3	RA
0	native	group3	5	point3	RA
0	native	group3	6	point3	RA
0	native	group3	7	point3	RA
1	native	group3	8	point3	RA
1	native	group3	9	point3	RA
0	native	group3	10	point3	RA
0	exotic	group1	1	point1	RA
3	exotic	group1	2	point1	RA
1	exotic	group1	3	point1	RA
2	exotic	group1	4	point1	RA
0	exotic	group1	5	point1	RA
1	exotic	group1	6	point1	RA
5	exotic	group1	7	point1	RA
0	exotic	group1	8	point1	RA
4	exotic	group1	9	point1	RA
3	exotic	group1	10	point1	RA
4	exotic	group1	1	point2	RA
1	exotic	group1	2	point2	RA
0	exotic	group1	3	point2	RA
0	exotic	group1	4	point2	RA
2	exotic	group1	5	point2	RA
1	exotic	group1	6	point2	RA
0	exotic	group1	7	point2	RA
1	exotic	group1	8	point2	RA
0	exotic	group1	9	point2	RA
2	exotic	group1	10	point2	RA
1	exotic	group1	1	point3	RA
0	exotic	group1	2	point3	RA
0	exotic	group1	3	point3	RA
0	exotic	group1	4	point3	RA
0	exotic	group1	5	point3	RA
0	exotic	group1	6	point3	RA
1	exotic	group1	7	point3	RA
0	exotic	group1	8	point3	RA
0	exotic	group1	9	point3	RA
0	exotic	group1	10	point3	RA
4	exotic	group2	1	point1	RA
1	exotic	group2	2	point1	RA
38	exotic	group2	3	point1	RA
15	exotic	group2	4	point1	RA
0	exotic	group2	5	point1	RA
2	exotic	group2	6	point1	RA
35	exotic	group2	7	point1	RA
13	exotic	group2	8	point1	RA
9	exotic	group2	9	point1	RA
0	exotic	group2	10	point1	RA
10	exotic	group2	1	point2	RA
29	exotic	group2	2	point2	RA
5	exotic	group2	3	point2	RA
5	exotic	group2	4	point2	RA
8	exotic	group2	5	point2	RA
2	exotic	group2	6	point2	RA
9	exotic	group2	7	point2	RA
1	exotic	group2	8	point2	RA
3	exotic	group2	9	point2	RA
22	exotic	group2	10	point2	RA
15	exotic	group2	1	point3	RA
1	exotic	group2	2	point3	RA
0	exotic	group2	3	point3	RA
32	exotic	group2	4	point3	RA
1	exotic	group2	5	point3	RA
0	exotic	group2	6	point3	RA
1	exotic	group2	7	point3	RA
0	exotic	group2	8	point3	RA
1	exotic	group2	9	point3	RA
2	exotic	group2	10	point3	RA

## Sheet: VegetationCover
Plant cover proportion	Species origin	Type of plot	Quadrat number	Sampling point
0.165	exotic	RS	1	point1
0.4	exotic	RS	2	point1
0.505	exotic	RS	3	point1
0.4	exotic	RS	4	point1
0.126	exotic	RS	5	point1
0.051	exotic	RS	6	point1
0.13	exotic	RS	7	point1
0.175	exotic	RS	8	point1
0.751	exotic	RS	9	point1
0.776	exotic	RS	10	point1
0.25	exotic	RS	11	point1
0.4	exotic	RS	12	point1
0.151	exotic	RS	13	point1
0.5	exotic	RS	14	point1
0.251	exotic	RS	15	point1
0.4	exotic	RS	1	point2
0.125	exotic	RS	2	point2
0.125	exotic	RS	3	point2
0.377	exotic	RS	4	point2
0.627	exotic	RS	5	point2
0.125	exotic	RS	6	point2
0.125	exotic	RS	7	point2
0.125	exotic	RS	8	point2
0.001	exotic	RS	9	point2
0.626	exotic	RS	10	point2
0.375	exotic	RS	11	point2
0.125	exotic	RS	12	point2
0.375	exotic	RS	13	point2
0.375	exotic	RS	14	point2
0.378	exotic	RS	15	point2
0.256	exotic	RS	1	point3
0.176	exotic	RS	2	point3
0.502	exotic	RS	3	point3
0.625	exotic	RS	4	point3
0.65	exotic	RS	5	point3
0.15	exotic	RS	6	point3
0.4	exotic	RS	7	point3
0.151	exotic	RS	8	point3
0.525	exotic	RS	9	point3
0.275	exotic	RS	10	point3
0.275	exotic	RS	11	point3
0.275	exotic	RS	12	point3
0.377	exotic	RS	13	point3
0.43	exotic	RS	14	point3
0.276	exotic	RS	15	point3
0.77	native	RS	1	point1
0.191	native	RS	2	point1
0.396	native	RS	3	point1
0.276	native	RS	4	point1
0.126	native	RS	5	point1
0.276	native	RS	6	point1
0.175	native	RS	7	point1
0.105	native	RS	8	point1
0.076	native	RS	9	point1
0.026	native	RS	10	point1
0.05	native	RS	11	point1
0.377	native	RS	12	point1
0.158	native	RS	13	point1
0.382	native	RS	14	point1
0.801	native	RS	15	point1
0.652	native	RS	1	point2
0.051	native	RS	2	point2
0.775	native	RS	3	point2
0.175	native	RS	4	point2
0.055	native	RS	5	point2
0.425	native	RS	6	point2
0.377	native	RS	7	point2
0.13	native	RS	8	point2
0.025	native	RS	9	point2
0.003	native	RS	10	point2
0.001	native	RS	11	point2
0.127	native	RS	12	point2
0.125	native	RS	13	point2
0.026	native	RS	14	point2
0.131	native	RS	15	point2
0.175	native	RS	1	point3
1	native	RS	2	point3
0.156	native	RS	3	point3
0.001	native	RS	4	point3
0.402	native	RS	5	point3
0.136	native	RS	6	point3
0.052	native	RS	7	point3
0.132	native	RS	8	point3
0.061	native	RS	9	point3
0.101	native	RS	10	point3
0.43	native	RS	11	point3
0.155	native	RS	12	point3
0.057	native	RS	13	point3
0.275	native	RS	14	point3
0.053	native	RS	15	point3
0.13	exotic	RA	1	point1
0.501	exotic	RA	2	point1
0.925	exotic	RA	3	point1
0.15	exotic	RA	4	point1
0.376	exotic	RA	5	point1
0.876	exotic	RA	6	point1
0.626	exotic	RA	7	point1
0.63	exotic	RA	8	point1
0.635	exotic	RA	9	point1
0.655	exotic	RA	10	point1
0.63	exotic	RA	11	point1
0.675	exotic	RA	12	point1
0.15	exotic	RA	13	point1
0.001	exotic	RA	14	point1
0.026	exotic	RA	15	point1
0.625	exotic	RA	1	point2
0.376	exotic	RA	2	point2
0.902	exotic	RA	3	point2
0.876	exotic	RA	4	point2
0.629	exotic	RA	5	point2
0.625	exotic	RA	6	point2
0.876	exotic	RA	7	point2
0.9	exotic	RA	8	point2
0.875	exotic	RA	9	point2
0.4	exotic	RA	10	point2
0.005	exotic	RA	11	point2
0.125	exotic	RA	12	point2
0.625	exotic	RA	13	point2
0.376	exotic	RA	14	point2
0.626	exotic	RA	15	point2
0.275	exotic	RA	1	point3
0.25	exotic	RA	2	point3
0.5	exotic	RA	3	point3
1	exotic	RA	4	point3
1	exotic	RA	5	point3
0.15	exotic	RA	6	point3
0.375	exotic	RA	7	point3
0.65	exotic	RA	8	point3
0.4	exotic	RA	9	point3
0.151	exotic	RA	10	point3
0.65	exotic	RA	11	point3
0.75	exotic	RA	12	point3
0.75	exotic	RA	13	point3
0.151	exotic	RA	14	point3
0.75	exotic	RA	15	point3
1	native	RA	1	point1
0.051	native	RA	2	point1
0.175	native	RA	3	point1
0.402	native	RA	4	point1
0.925	native	RA	5	point1
0.682	native	RA	6	point1
0.181	native	RA	7	point1
0.202	native	RA	8	point1
0.525	native	RA	9	point1
0.162	native	RA	10	point1
0.805	native	RA	11	point1
0.2	native	RA	12	point1
0.676	native	RA	13	point1
0.88	native	RA	14	point1
0.882	native	RA	15	point1
0.951	native	RA	1	point2
1	native	RA	2	point2
0.127	native	RA	3	point2
0.676	native	RA	4	point2
0.155	native	RA	5	point2
0.404	native	RA	6	point2
0.386	native	RA	7	point2
0.258	native	RA	8	point2
0.257	native	RA	9	point2
0.301	native	RA	10	point2
1	native	RA	11	point2
0.801	native	RA	12	point2
0.05	native	RA	13	point2
0.326	native	RA	14	point2
0.632	native	RA	15	point2
0.28	native	RA	1	point3
0.226	native	RA	2	point3
1	native	RA	3	point3
0.151	native	RA	4	point3
0.278	native	RA	5	point3
0.926	native	RA	6	point3
0.907	native	RA	7	point3
0.35	native	RA	8	point3
0.45	native	RA	9	point3
0.656	native	RA	10	point3
0.176	native	RA	11	point3
0.656	native	RA	12	point3
0.176	native	RA	13	point3
0.886	native	RA	14	point3
0.406	native	RA	15	point3

## Sheet: VegetationRichness
Species number	Species origin	Type of plot	Quadrat number	Sampling point
5	exotic	RS	1	point1
2	exotic	RS	2	point1
3	exotic	RS	3	point1
2	exotic	RS	4	point1
2	exotic	RS	5	point1
3	exotic	RS	6	point1
2	exotic	RS	7	point1
3	exotic	RS	8	point1
3	exotic	RS	9	point1
4	exotic	RS	10	point1
2	exotic	RS	11	point1
2	exotic	RS	12	point1
3	exotic	RS	13	point1
2	exotic	RS	14	point1
3	exotic	RS	15	point1
2	exotic	RS	1	point2
1	exotic	RS	2	point2
1	exotic	RS	3	point2
3	exotic	RS	4	point2
3	exotic	RS	5	point2
1	exotic	RS	6	point2
1	exotic	RS	7	point2
1	exotic	RS	8	point2
1	exotic	RS	9	point2
2	exotic	RS	10	point2
1	exotic	RS	11	point2
1	exotic	RS	12	point2
1	exotic	RS	13	point2
1	exotic	RS	14	point2
4	exotic	RS	15	point2
4	exotic	RS	1	point3
4	exotic	RS	2	point3
4	exotic	RS	3	point3
3	exotic	RS	4	point3
2	exotic	RS	5	point3
2	exotic	RS	6	point3
2	exotic	RS	7	point3
3	exotic	RS	8	point3
3	exotic	RS	9	point3
3	exotic	RS	10	point3
3	exotic	RS	11	point3
3	exotic	RS	12	point3
5	exotic	RS	13	point3
4	exotic	RS	14	point3
4	exotic	RS	15	point3
6	native	RS	1	point1
7	native	RS	2	point1
6	native	RS	3	point1
4	native	RS	4	point1
2	native	RS	5	point1
4	native	RS	6	point1
3	native	RS	7	point1
5	native	RS	8	point1
4	native	RS	9	point1
2	native	RS	10	point1
2	native	RS	11	point1
5	native	RS	12	point1
6	native	RS	13	point1
4	native	RS	14	point1
5	native	RS	15	point1
4	native	RS	1	point2
3	native	RS	2	point2
3	native	RS	3	point2
3	native	RS	4	point2
3	native	RS	5	point2
3	native	RS	6	point2
3	native	RS	7	point2
2	native	RS	8	point2
1	native	RS	9	point2
3	native	RS	10	point2
1	native	RS	11	point2
3	native	RS	12	point2
1	native	RS	13	point2
2	native	RS	14	point2
3	native	RS	15	point2
3	native	RS	1	point3
4	native	RS	2	point3
4	native	RS	3	point3
1	native	RS	4	point3
4	native	RS	5	point3
4	native	RS	6	point3
4	native	RS	7	point3
4	native	RS	8	point3
5	native	RS	9	point3
5	native	RS	10	point3
4	native	RS	11	point3
3	native	RS	12	point3
5	native	RS	13	point3
3	native	RS	14	point3
5	native	RS	15	point3
2	exotic	AR	1	point1
3	exotic	AR	2	point1
3	exotic	AR	3	point1
2	exotic	AR	4	point1
2	exotic	AR	5	point1
2	exotic	AR	6	point1
2	exotic	AR	7	point1
2	exotic	AR	8	point1
3	exotic	AR	9	point1
3	exotic	AR	10	point1
2	exotic	AR	11	point1
3	exotic	AR	12	point1
2	exotic	AR	13	point1
1	exotic	AR	14	point1
2	exotic	AR	15	point1
1	exotic	AR	1	point2
2	exotic	AR	2	point2
4	exotic	AR	3	point2
2	exotic	AR	4	point2
5	exotic	AR	5	point2
1	exotic	AR	6	point2
2	exotic	AR	7	point2
2	exotic	AR	8	point2
1	exotic	AR	9	point2
2	exotic	AR	10	point2
1	exotic	AR	11	point2
1	exotic	AR	12	point2
1	exotic	AR	13	point2
2	exotic	AR	14	point2
2	exotic	AR	15	point2
3	exotic	AR	1	point3
2	exotic	AR	2	point3
2	exotic	AR	3	point3
2	exotic	AR	4	point3
2	exotic	AR	5	point3
2	exotic	AR	6	point3
1	exotic	AR	7	point3
2	exotic	AR	8	point3
2	exotic	AR	9	point3
3	exotic	AR	10	point3
2	exotic	AR	11	point3
2	exotic	AR	12	point3
2	exotic	AR	13	point3
3	exotic	AR	14	point3
2	exotic	AR	15	point3
4	native	AR	1	point1
3	native	AR	2	point1
3	native	AR	3	point1
4	native	AR	4	point1
3	native	AR	5	point1
6	native	AR	6	point1
5	native	AR	7	point1
6	native	AR	8	point1
3	native	AR	9	point1
6	native	AR	10	point1
5	native	AR	11	point1
4	native	AR	12	point1
4	native	AR	13	point1
2	native	AR	14	point1
4	native	AR	15	point1
5	native	AR	1	point2
3	native	AR	2	point2
7	native	AR	3	point2
4	native	AR	4	point2
3	native	AR	5	point2
6	native	AR	6	point2
6	native	AR	7	point2
6	native	AR	8	point2
5	native	AR	9	point2
5	native	AR	10	point2
4	native	AR	11	point2
5	native	AR	12	point2
2	native	AR	13	point2
6	native	AR	14	point2
4	native	AR	15	point2
4	native	AR	1	point3
6	native	AR	2	point3
4	native	AR	3	point3
3	native	AR	4	point3
6	native	AR	5	point3
4	native	AR	6	point3
7	native	AR	7	point3
6	native	AR	8	point3
4	native	AR	9	point3
6	native	AR	10	point3
4	native	AR	11	point3
4	native	AR	12	point3
4	native	AR	13	point3
4	native	AR	14	point3
4	native	AR	15	point3

## Sheet: VegetationFuntionalGroupCover
Plant cover proportion	Species origin	Funtional group	Type of plot	Quadrat number	Sampling point
0.04	exotic	grupo1	RS	1	point1
0.025	exotic	grupo1	RS	2	point1
0.13	exotic	grupo1	RS	3	point1
0.025	exotic	grupo1	RS	4	point1
0.001	exotic	grupo1	RS	5	point1
0.026	exotic	grupo1	RS	6	point1
0.005	exotic	grupo1	RS	7	point1
0.05	exotic	grupo1	RS	8	point1
0.126	exotic	grupo1	RS	9	point1
0.651	exotic	grupo1	RS	10	point1
0.125	exotic	grupo1	RS	11	point1
0.025	exotic	grupo1	RS	12	point1
0.026	exotic	grupo1	RS	13	point1
0.375	exotic	grupo1	RS	14	point1
0.126	exotic	grupo1	RS	15	point1
0.025	exotic	grupo1	RS	1	point2
0	exotic	grupo1	RS	2	point2
0	exotic	grupo1	RS	3	point2
0.002	exotic	grupo1	RS	4	point2
0.002	exotic	grupo1	RS	5	point2
0	exotic	grupo1	RS	6	point2
0	exotic	grupo1	RS	7	point2
0	exotic	grupo1	RS	8	point2
0	exotic	grupo1	RS	9	point2
0.001	exotic	grupo1	RS	10	point2
0	exotic	grupo1	RS	11	point2
0	exotic	grupo1	RS	12	point2
0	exotic	grupo1	RS	13	point2
0	exotic	grupo1	RS	14	point2
0.003	exotic	grupo1	RS	15	point2
0.131	exotic	grupo1	RS	1	point3
0.051	exotic	grupo1	RS	2	point3
0.127	exotic	grupo1	RS	3	point3
0.25	exotic	grupo1	RS	4	point3
0.025	exotic	grupo1	RS	5	point3
0.15	exotic	grupo1	RS	6	point3
0.025	exotic	grupo1	RS	7	point3
0.15	exotic	grupo1	RS	8	point3
0.15	exotic	grupo1	RS	9	point3
0.15	exotic	grupo1	RS	10	point3
0.15	exotic	grupo1	RS	11	point3
0.15	exotic	grupo1	RS	12	point3
0.252	exotic	grupo1	RS	13	point3
0.405	exotic	grupo1	RS	14	point3
0.151	exotic	grupo1	RS	15	point3
0.005	exotic	grupo1	RA	1	point1
0.126	exotic	grupo1	RA	2	point1
0.05	exotic	grupo1	RA	3	point1
0.025	exotic	grupo1	RA	4	point1
0.001	exotic	grupo1	RA	5	point1
0.001	exotic	grupo1	RA	6	point1
0.001	exotic	grupo1	RA	7	point1
0.005	exotic	grupo1	RA	8	point1
0.01	exotic	grupo1	RA	9	point1
0.03	exotic	grupo1	RA	10	point1
0.005	exotic	grupo1	RA	11	point1
0.05	exotic	grupo1	RA	12	point1
0.025	exotic	grupo1	RA	13	point1
0	exotic	grupo1	RA	14	point1
0.001	exotic	grupo1	RA	15	point1
0	exotic	grupo1	RA	1	point2
0.001	exotic	grupo1	RA	2	point2
0.027	exotic	grupo1	RA	3	point2
0.001	exotic	grupo1	RA	4	point2
0.003	exotic	grupo1	RA	5	point2
0	exotic	grupo1	RA	6	point2
0.001	exotic	grupo1	RA	7	point2
0.025	exotic	grupo1	RA	8	point2
0	exotic	grupo1	RA	9	point2
0.025	exotic	grupo1	RA	10	point2
0	exotic	grupo1	RA	11	point2
0	exotic	grupo1	RA	12	point2
0	exotic	grupo1	RA	13	point2
0.001	exotic	grupo1	RA	14	point2
0.001	exotic	grupo1	RA	15	point2
0.15	exotic	grupo1	RA	1	point3
0.125	exotic	grupo1	RA	2	point3
0.125	exotic	grupo1	RA	3	point3
0.625	exotic	grupo1	RA	4	point3
0.375	exotic	grupo1	RA	5	point3
0.025	exotic	grupo1	RA	6	point3
0	exotic	grupo1	RA	7	point3
0.025	exotic	grupo1	RA	8	point3
0.025	exotic	grupo1	RA	9	point3
0.026	exotic	grupo1	RA	10	point3
0.025	exotic	grupo1	RA	11	point3
0.125	exotic	grupo1	RA	12	point3
0.125	exotic	grupo1	RA	13	point3
0.126	exotic	grupo1	RA	14	point3
0.125	exotic	grupo1	RA	15	point3
0.125	exotic	grupo2	RS	1	point1
0.375	exotic	grupo2	RS	2	point1
0.375	exotic	grupo2	RS	3	point1
0.375	exotic	grupo2	RS	4	point1
0.125	exotic	grupo2	RS	5	point1
0.025	exotic	grupo2	RS	6	point1
0.125	exotic	grupo2	RS	7	point1
0.125	exotic	grupo2	RS	8	point1
0.625	exotic	grupo2	RS	9	point1
0.125	exotic	grupo2	RS	10	point1
0.125	exotic	grupo2	RS	11	point1
0.375	exotic	grupo2	RS	12	point1
0.125	exotic	grupo2	RS	13	point1
0.125	exotic	grupo2	RS	14	point1
0.125	exotic	grupo2	RS	15	point1
0.375	exotic	grupo2	RS	1	point2
0.125	exotic	grupo2	RS	2	point2
0.125	exotic	grupo2	RS	3	point2
0.375	exotic	grupo2	RS	4	point2
0.625	exotic	grupo2	RS	5	point2
0.125	exotic	grupo2	RS	6	point2
0.125	exotic	grupo2	RS	7	point2
0.125	exotic	grupo2	RS	8	point2
0.001	exotic	grupo2	RS	9	point2
0.625	exotic	grupo2	RS	10	point2
0.375	exotic	grupo2	RS	11	point2
0.125	exotic	grupo2	RS	12	point2
0.375	exotic	grupo2	RS	13	point2
0.375	exotic	grupo2	RS	14	point2
0.375	exotic	grupo2	RS	15	point2
0.125	exotic	grupo2	RS	1	point3
0.125	exotic	grupo2	RS	2	point3
0.375	exotic	grupo2	RS	3	point3
0.375	exotic	grupo2	RS	4	point3
0.625	exotic	grupo2	RS	5	point3
0	exotic	grupo2	RS	6	point3
0.375	exotic	grupo2	RS	7	point3
0.001	exotic	grupo2	RS	8	point3
0.375	exotic	grupo2	RS	9	point3
0.125	exotic	grupo2	RS	10	point3
0.125	exotic	grupo2	RS	11	point3
0.125	exotic	grupo2	RS	12	point3
0.125	exotic	grupo2	RS	13	point3
0.025	exotic	grupo2	RS	14	point3
0.125	exotic	grupo2	RS	15	point3
0.125	exotic	grupo2	RA	1	point1
0.375	exotic	grupo2	RA	2	point1
0.875	exotic	grupo2	RA	3	point1
0.125	exotic	grupo2	RA	4	point1
0.375	exotic	grupo2	RA	5	point1
0.875	exotic	grupo2	RA	6	point1
0.625	exotic	grupo2	RA	7	point1
0.625	exotic	grupo2	RA	8	point1
0.625	exotic	grupo2	RA	9	point1
0.625	exotic	grupo2	RA	10	point1
0.625	exotic	grupo2	RA	11	point1
0.625	exotic	grupo2	RA	12	point1
0.125	exotic	grupo2	RA	13	point1
0.001	exotic	grupo2	RA	14	point1
0.025	exotic	grupo2	RA	15	point1
0.625	exotic	grupo2	RA	1	point2
0.375	exotic	grupo2	RA	2	point2
0.875	exotic	grupo2	RA	3	point2
0.875	exotic	grupo2	RA	4	point2
0.626	exotic	grupo2	RA	5	point2
0.625	exotic	grupo2	RA	6	point2
0.875	exotic	grupo2	RA	7	point2
0.875	exotic	grupo2	RA	8	point2
0.875	exotic	grupo2	RA	9	point2
0.375	exotic	grupo2	RA	10	point2
0.005	exotic	grupo2	RA	11	point2
0.125	exotic	grupo2	RA	12	point2
0.625	exotic	grupo2	RA	13	point2
0.375	exotic	grupo2	RA	14	point2
0.625	exotic	grupo2	RA	15	point2
0.125	exotic	grupo2	RA	1	point3
0.125	exotic	grupo2	RA	2	point3
0.375	exotic	grupo2	RA	3	point3
0.625	exotic	grupo2	RA	4	point3
0.625	exotic	grupo2	RA	5	point3
0.125	exotic	grupo2	RA	6	point3
0.375	exotic	grupo2	RA	7	point3
0.625	exotic	grupo2	RA	8	point3
0.375	exotic	grupo2	RA	9	point3
0.125	exotic	grupo2	RA	10	point3
0.625	exotic	grupo2	RA	11	point3
0.625	exotic	grupo2	RA	12	point3
0.625	exotic	grupo2	RA	13	point3
0.025	exotic	grupo2	RA	14	point3
0.625	exotic	grupo2	RA	15	point3
0.125	native	grupo1	RS	1	point1
0.025	native	grupo1	RS	2	point1
0.005	native	grupo1	RS	3	point1
0.125	native	grupo1	RS	4	point1
0	native	grupo1	RS	5	point1
0.025	native	grupo1	RS	6	point1
0	native	grupo1	RS	7	point1
0.025	native	grupo1	RS	8	point1
0.025	native	grupo1	RS	9	point1
0.025	native	grupo1	RS	10	point1
0	native	grupo1	RS	11	point1
0.125	native	grupo1	RS	12	point1
0.006	native	grupo1	RS	13	point1
0.38	native	grupo1	RS	14	point1
0.025	native	grupo1	RS	15	point1
0.001	native	grupo1	RS	1	point2
0.001	native	grupo1	RS	2	point2
0	native	grupo1	RS	3	point2
0.025	native	grupo1	RS	4	point2
0.005	native	grupo1	RS	5	point2
0.025	native	grupo1	RS	6	point2
0.002	native	grupo1	RS	7	point2
0	native	grupo1	RS	8	point2
0	native	grupo1	RS	9	point2
0.001	native	grupo1	RS	10	point2
0	native	grupo1	RS	11	point2
0.002	native	grupo1	RS	12	point2
0	native	grupo1	RS	13	point2
0	native	grupo1	RS	14	point2
0.001	native	grupo1	RS	15	point2
0	native	grupo1	RS	1	point3
0	native	grupo1	RS	2	point3
0.001	native	grupo1	RS	3	point3
0	native	grupo1	RS	4	point3
0.001	native	grupo1	RS	5	point3
0.005	native	grupo1	RS	6	point3
0.001	native	grupo1	RS	7	point3
0	native	grupo1	RS	8	point3
0.005	native	grupo1	RS	9	point3
0.001	native	grupo1	RS	10	point3
0.025	native	grupo1	RS	11	point3
0.025	native	grupo1	RS	12	point3
0.05	native	grupo1	RS	13	point3
0.025	native	grupo1	RS	14	point3
0.002	native	grupo1	RS	15	point3
0	native	grupo1	RA	1	point1
0	native	grupo1	RA	2	point1
0	native	grupo1	RA	3	point1
0.001	native	grupo1	RA	4	point1
0	native	grupo1	RA	5	point1
0	native	grupo1	RA	6	point1
0	native	grupo1	RA	7	point1
0.001	native	grupo1	RA	8	point1
0	native	grupo1	RA	9	point1
0.001	native	grupo1	RA	10	point1
0	native	grupo1	RA	11	point1
0.125	native	grupo1	RA	12	point1
0	native	grupo1	RA	13	point1
0	native	grupo1	RA	14	point1
0	native	grupo1	RA	15	point1
0.026	native	grupo1	RA	1	point2
0.025	native	grupo1	RA	2	point2
0.026	native	grupo1	RA	3	point2
0.026	native	grupo1	RA	4	point2
0	native	grupo1	RA	5	point2
0.002	native	grupo1	RA	6	point2
0	native	grupo1	RA	7	point2
0.125	native	grupo1	RA	8	point2
0.13	native	grupo1	RA	9	point2
0.025	native	grupo1	RA	10	point2
0.001	native	grupo1	RA	11	point2
0.025	native	grupo1	RA	12	point2
0.025	native	grupo1	RA	13	point2
0.025	native	grupo1	RA	14	point2
0.005	native	grupo1	RA	15	point2
0.005	native	grupo1	RA	1	point3
0.025	native	grupo1	RA	2	point3
0.001	native	grupo1	RA	3	point3
0	native	grupo1	RA	4	point3
0.002	native	grupo1	RA	5	point3
0	native	grupo1	RA	6	point3
0.005	native	grupo1	RA	7	point3
0	native	grupo1	RA	8	point3
0	native	grupo1	RA	9	point3
0	native	grupo1	RA	10	point3
0	native	grupo1	RA	11	point3
0	native	grupo1	RA	12	point3
0.001	native	grupo1	RA	13	point3
0	native	grupo1	RA	14	point3
0.001	native	grupo1	RA	15	point3
0.01	native	grupo2	RS	1	point1
0.04	native	grupo2	RS	2	point1
0.011	native	grupo2	RS	3	point1
0.026	native	grupo2	RS	4	point1
0.001	native	grupo2	RS	5	point1
0.125	native	grupo2	RS	6	point1
0.05	native	grupo2	RS	7	point1
0.08	native	grupo2	RS	8	point1
0.05	native	grupo2	RS	9	point1
0	native	grupo2	RS	10	point1
0.025	native	grupo2	RS	11	point1
0.002	native	grupo2	RS	12	point1
0.026	native	grupo2	RS	13	point1
0.001	native	grupo2	RS	14	point1
0.026	native	grupo2	RS	15	point1
0.026	native	grupo2	RS	1	point2
0.025	native	grupo2	RS	2	point2
0.025	native	grupo2	RS	3	point2
0.125	native	grupo2	RS	4	point2
0.025	native	grupo2	RS	5	point2
0.025	native	grupo2	RS	6	point2
0	native	grupo2	RS	7	point2
0.005	native	grupo2	RS	8	point2
0	native	grupo2	RS	9	point2
0.001	native	grupo2	RS	10	point2
0	native	grupo2	RS	11	point2
0	native	grupo2	RS	12	point2
0	native	grupo2	RS	13	point2
0.001	native	grupo2	RS	14	point2
0.005	native	grupo2	RS	15	point2
0.025	native	grupo2	RS	1	point3
0.026	native	grupo2	RS	2	point3
0.03	native	grupo2	RS	3	point3
0.001	native	grupo2	RS	4	point3
0.001	native	grupo2	RS	5	point3
0.006	native	grupo2	RS	6	point3
0.001	native	grupo2	RS	7	point3
0.006	native	grupo2	RS	8	point3
0.031	native	grupo2	RS	9	point3
0.075	native	grupo2	RS	10	point3
0.005	native	grupo2	RS	11	point3
0.005	native	grupo2	RS	12	point3
0.002	native	grupo2	RS	13	point3
0.125	native	grupo2	RS	14	point3
0.026	native	grupo2	RS	15	point3
0.006	native	grupo2	RA	1	point1
0.026	native	grupo2	RA	2	point1
0.05	native	grupo2	RA	3	point1
0.026	native	grupo2	RA	4	point1
0.05	native	grupo2	RA	5	point1
0.056	native	grupo2	RA	6	point1
0.056	native	grupo2	RA	7	point1
0.175	native	grupo2	RA	8	point1
0.15	native	grupo2	RA	9	point1
0.156	native	grupo2	RA	10	point1
0.175	native	grupo2	RA	11	point1
0.05	native	grupo2	RA	12	point1
0.05	native	grupo2	RA	13	point1
0.005	native	grupo2	RA	14	point1
0.007	native	grupo2	RA	15	point1
0.05	native	grupo2	RA	1	point2
0	native	grupo2	RA	2	point2
0.051	native	grupo2	RA	3	point2
0.025	native	grupo2	RA	4	point2
0.025	native	grupo2	RA	5	point2
0.002	native	grupo2	RA	6	point2
0.011	native	grupo2	RA	7	point2
0.128	native	grupo2	RA	8	point2
0.002	native	grupo2	RA	9	point2
0.126	native	grupo2	RA	10	point2
0.005	native	grupo2	RA	11	point2
0.026	native	grupo2	RA	12	point2
0	native	grupo2	RA	13	point2
0.151	native	grupo2	RA	14	point2
0.002	native	grupo2	RA	15	point2
0.125	native	grupo2	RA	1	point3
0.05	native	grupo2	RA	2	point3
0.625	native	grupo2	RA	3	point3
0.125	native	grupo2	RA	4	point3
0.151	native	grupo2	RA	5	point3
0.026	native	grupo2	RA	6	point3
0.127	native	grupo2	RA	7	point3
0.075	native	grupo2	RA	8	point3
0.425	native	grupo2	RA	9	point3
0.006	native	grupo2	RA	10	point3
0.126	native	grupo2	RA	11	point3
0.631	native	grupo2	RA	12	point3
0.05	native	grupo2	RA	13	point3
0.011	native	grupo2	RA	14	point3
0.405	native	grupo2	RA	15	point3
0.635	native	grupo3	RS	1	point1
0.126	native	grupo3	RS	2	point1
0.38	native	grupo3	RS	3	point1
0.125	native	grupo3	RS	4	point1
0.125	native	grupo3	RS	5	point1
0.126	native	grupo3	RS	6	point1
0.125	native	grupo3	RS	7	point1
0	native	grupo3	RS	8	point1
0.001	native	grupo3	RS	9	point1
0.001	native	grupo3	RS	10	point1
0.025	native	grupo3	RS	11	point1
0.25	native	grupo3	RS	12	point1
0.126	native	grupo3	RS	13	point1
0.001	native	grupo3	RS	14	point1
0.75	native	grupo3	RS	15	point1
0.625	native	grupo3	RS	1	point2
0.025	native	grupo3	RS	2	point2
0.75	native	grupo3	RS	3	point2
0.025	native	grupo3	RS	4	point2
0.025	native	grupo3	RS	5	point2
0.375	native	grupo3	RS	6	point2
0.375	native	grupo3	RS	7	point2
0.125	native	grupo3	RS	8	point2
0.025	native	grupo3	RS	9	point2
0.001	native	grupo3	RS	10	point2
0.001	native	grupo3	RS	11	point2
0.125	native	grupo3	RS	12	point2
0.125	native	grupo3	RS	13	point2
0.025	native	grupo3	RS	14	point2
0.125	native	grupo3	RS	15	point2
0.15	native	grupo3	RS	1	point3
1	native	grupo3	RS	2	point3
0.125	native	grupo3	RS	3	point3
0	native	grupo3	RS	4	point3
0.4	native	grupo3	RS	5	point3
0.125	native	grupo3	RS	6	point3
0.05	native	grupo3	RS	7	point3
0.126	native	grupo3	RS	8	point3
0.025	native	grupo3	RS	9	point3
0.025	native	grupo3	RS	10	point3
0.4	native	grupo3	RS	11	point3
0.125	native	grupo3	RS	12	point3
0.005	native	grupo3	RS	13	point3
0.125	native	grupo3	RS	14	point3
0.025	native	grupo3	RS	15	point3
1	native	grupo3	RA	1	point1
0.025	native	grupo3	RA	2	point1
0.125	native	grupo3	RA	3	point1
0.375	native	grupo3	RA	4	point1
0.875	native	grupo3	RA	5	point1
0.626	native	grupo3	RA	6	point1
0.125	native	grupo3	RA	7	point1
0.026	native	grupo3	RA	8	point1
0.375	native	grupo3	RA	9	point1
0.005	native	grupo3	RA	10	point1
0.63	native	grupo3	RA	11	point1
0.025	native	grupo3	RA	12	point1
0.626	native	grupo3	RA	13	point1
0.875	native	grupo3	RA	14	point1
0.875	native	grupo3	RA	15	point1
0.875	native	grupo3	RA	1	point2
1.25	native	grupo3	RA	2	point2
0.05	native	grupo3	RA	3	point2
0.625	native	grupo3	RA	4	point2
0.13	native	grupo3	RA	5	point2
0.4	native	grupo3	RA	6	point2
0.375	native	grupo3	RA	7	point2
0.005	native	grupo3	RA	8	point2
0.125	native	grupo3	RA	9	point2
0.15	native	grupo3	RA	10	point2
1	native	grupo3	RA	11	point2
0.75	native	grupo3	RA	12	point2
0.025	native	grupo3	RA	13	point2
0.15	native	grupo3	RA	14	point2
0.625	native	grupo3	RA	15	point2
0.15	native	grupo3	RA	1	point3
0.151	native	grupo3	RA	2	point3
0.5	native	grupo3	RA	3	point3
0.026	native	grupo3	RA	4	point3
0.125	native	grupo3	RA	5	point3
0.9	native	grupo3	RA	6	point3
0.775	native	grupo3	RA	7	point3
0.275	native	grupo3	RA	8	point3
0.025	native	grupo3	RA	9	point3
0.65	native	grupo3	RA	10	point3
0.05	native	grupo3	RA	11	point3
0.025	native	grupo3	RA	12	point3
0.125	native	grupo3	RA	13	point3
0.875	native	grupo3	RA	14	point3
0	native	grupo3	RA	15	point3
